# Supplementary material for: Genome-Wide Identification, Characterization and Expression Pattern Analysis of the γ-Gliadin Gene Family in the Durum Wheat (Triticum durum Desf.) Cultivar Svevo
Source: Genes (Basel). 2021 Oct 29;12(11):1743. doi: 10.3390/genes12111743 (PMC8621147; doi:10.3390/genes12111743)
Supplement: Supplementary file 1 [file genes-12-01743-s001.zip]

Archive with 9 entries (8 files):
- Supplemetary materials/
- Supplemetary materials/Figure S1.pdf
- Supplemetary materials/Figure S2.pdf
- Supplemetary materials/Figure S3.pdf
- Supplemetary materials/Figure S4.pdf
- Supplemetary materials/Table S1.pdf
- Supplemetary materials/Table S2.pdf
- Supplemetary materials/Table S3.pdf
- Supplemetary materials/Table S4.pdf
